# Supplementary material for: Phase II Study of Pegvorhyaluronidase Alfa (PEGPH20) and Pembrolizumab for Patients with Hyaluronan-High, Pretreated Metastatic Pancreatic Ductal Adenocarcinoma: PCRT16-001
Source: Cancers (Basel). 2026 Feb 3;18(3):507. doi: 10.3390/cancers18030507 (PMC12896646; doi:10.3390/cancers18030507)
Supplement: Supplementary file 1 [file cancers-18-00507-s001.zip]

Archive with 1 entries (1 files):
- cancers-4106319-supplementary.pdf
